# Supplementary material for: The proteolysis of ZP proteins is essential to control cell membrane structure and integrity of developing tracheal tubes in Drosophila
Source: eLife. 2023 Oct 24;12:e91079. doi: 10.7554/eLife.91079 (PMC10597583; doi:10.7554/eLife.91079)
Supplement: Figure 1—source data 1. [file elife-91079-fig1-data1.zip]

Archive with 1 entries (1 files):
- Figure 1_source data 1_hetero_pio17c_GFP(Cy2)Mega(Cy3)Spalt(Cy5)_171ts.czi
