# Supplementary material for: The proteolysis of ZP proteins is essential to control cell membrane structure and integrity of developing tracheal tubes in Drosophila
Source: eLife. 2023 Oct 24;12:e91079. doi: 10.7554/eLife.91079 (PMC10597583; doi:10.7554/eLife.91079)
Supplement: Figure 5—source data 6. [file elife-91079-fig5-data6.zip]

Archive with 1 entries (1 files):
- Figure5_source data6_Pio17CDpyYFP_Stage16.czi
