# Supplementary material for: The proteolysis of ZP proteins is essential to control cell membrane structure and integrity of developing tracheal tubes in Drosophila
Source: eLife. 2023 Oct 24;12:e91079. doi: 10.7554/eLife.91079 (PMC10597583; doi:10.7554/eLife.91079)
Supplement: Figure 6—source data 4. [file elife-91079-fig6-data4.zip]

Archive with 1 entries (1 files):
- Figure6_source data4_NpP6mCherryPio_midStage17.czi
