# Supplementary material for: The proteolysis of ZP proteins is essential to control cell membrane structure and integrity of developing tracheal tubes in Drosophila
Source: eLife. 2023 Oct 24;12:e91079. doi: 10.7554/eLife.91079 (PMC10597583; doi:10.7554/eLife.91079)
Supplement: Figure 7—source data 2. [file elife-91079-fig7-data2.zip › Figure7_source data2_BulgesPerDT.xlsx]

## Sheet: Sheet1
NpP6 embryo	Number of bulges per dorsal trunk
1	19
2	31
3	12
4	21
5	15
6	16
7	23
8	23
9	18
10	22
11	24
12	11
13	13
14	15
15	17
16	27
